# Supplementary material for: Availability of Using Honeybees and Hive Products as Bioindicators of Ambient Pesticide Exposure in Taiwan
Source: Toxics. 2024 Aug 31;12(9):639. doi: 10.3390/toxics12090639 (PMC11435600; doi:10.3390/toxics12090639)
Supplement: Supplementary file 1 [file toxics-12-00639-s001.zip]

Archive with 1 entries (1 files):
- toxics-3164139-supplementary.pdf
